# Supplementary material for: Detection of fake face images using lightweight convolutional neural networks with stacking ensemble learning method
Source: PeerJ Comput Sci. 2024 Jun 17;10:e2103. doi: 10.7717/peerj-cs.2103 (PMC11232570; doi:10.7717/peerj-cs.2103)
Supplement: Supplemental Information 1 [file peerj-cs-10-2103-s001.py]

import cv2
import numpy as np
from tensorflow.keras import layers
from tensorflow.keras.applications import MobileNet, MobileNetV2, EfficientNetB0
from tensorflow.keras.preprocessing.image import ImageDataGenerator
from tensorflow.keras.models import Sequential, Model
from tensorflow.keras.optimizers import Adam
import matplotlib.pyplot as plt
import pandas as pd
from sklearn.model_selection import train_test_split
from sklearn import metrics
import tensorflow as tf
from tqdm import tqdm

def build_model(pretrained_model):
    model = Sequential([
        pretrained_model,
        layers.Flatten(),
        layers.Dense(128, activation='relu'),
        layers.Dense(2, activation='sigmoid')
    ])
    
    model.compile(
        loss='binary_crossentropy',
        optimizer=Adam(lr=0.001),
        metrics=['accuracy']
    )
    
    return model

    
def build_efficientnetb0_model(pretrained_model):
    model = Sequential([
        pretrained_model,
        layers.Dense(256, activation='relu'),
        layers.Dropout(0.5),
        layers.Dense(256, activation='relu'),
        layers.Dropout(0.5),
        layers.Flatten(),
        layers.Dense(128, activation='relu'),
        layers.Dense(2, activation='sigmoid')
    ])
    
    model.compile(
        loss='binary_crossentropy',  
        optimizer=Adam(lr=0.001),
        metrics=['accuracy']
    )
    
    return model


def build_ensemble_model(models):
    outputs = [model.output for model in models]
    combined = layers.concatenate(outputs)
    x = layers.Dense(2, activation='sigmoid')(combined)
    ensemble_model = Model(inputs=[model.input for model in models], outputs=x)
    
    ensemble_model.compile(
        loss='binary_crossentropy',
        optimizer=Adam(lr=0.001),
        metrics=['accuracy']
    )
    
    return ensemble_model

base_path = '../ffhq/'


epochs = 15
steps_per_epoch = 64
verbosity = 1


image_gen = ImageDataGenerator(rescale=1./255.)

train_flow = image_gen.flow_from_directory(
    base_path + 'train/',
    target_size=(224, 224),
    batch_size=64,
    class_mode='binary'
)

valid_flow = image_gen.flow_from_directory(
    base_path + 'valid/',
    target_size=(224, 224),
    batch_size=64,
    class_mode='binary'
)

test_flow = image_gen.flow_from_directory(
    base_path + 'test/',
    target_size=(224, 224),
    batch_size=1,
    class_mode='binary'
)


mobilenet_model = build_model(MobileNet(input_shape=(224, 224, 3), include_top=False, weights="imagenet"))
mobilenetv2_model = build_model(MobileNetV2(input_shape=(224, 224, 3), include_top=False, weights="imagenet"))
efficientnetb0_model = build_efficientnetb0_model(EfficientNetB0(input_shape=(224, 224, 3), include_top=False, weights="imagenet"))


mobilenet_model.fit_generator(train_flow, epochs=epochs, steps_per_epoch=steps_per_epoch,
                              validation_data=valid_flow, validation_steps=valid_steps, verbose=verbosity)

mobilenetv2_model.fit_generator(train_flow, epochs=epochs, steps_per_epoch=steps_per_epoch,
                                validation_data=valid_flow, validation_steps=valid_steps, verbose=verbosity)

efficientnetb0_model.fit_generator(train_flow, epochs=epochs, steps_per_epoch=steps_per_epoch,
                                   validation_data=valid_flow, validation_steps=valid_steps, verbose=verbosity)


models = [mobilenet_model, mobilenetv2_model, efficientnetb0_model]
ensemble_model = build_ensemble_model(models)


history = ensemble_model.fit_generator(
    train_flow,
    epochs=epochs,
    steps_per_epoch=steps_per_epoch,
    validation_data=valid_flow,
    validation_steps=valid_steps,
    verbose=verbosity
)

ensemble_model.save('ensemble_model.h5')


y_pred_ensemble = ensemble_model.predict([test_flow.next()[0] for _ in range(len(test_flow))])
y_test_ensemble = test_flow.classes

print("ROC AUC Score (Ensemble):", metrics.roc_auc_score(y_test_ensemble, y_pred_ensemble))
print("AP Score (Ensemble):", metrics.average_precision_score(y_test_ensemble, y_pred_ensemble))
print()
print(metrics.classification_report(y_test_ensemble, y_pred_ensemble > 0.5))
